# Supplementary material for: A Phytochemical and Biological Characterization of Cynara cardunculus L. subsp. scolymus Cultivar “Carciofo di Procida”, a Traditional Italian Agri-Food Product (PAT) of the Campania Region
Source: Molecules. 2025 Aug 5;30(15):3285. doi: 10.3390/molecules30153285 (PMC12348833; doi:10.3390/molecules30153285)
Supplement: Supplementary file 1 [file molecules-30-03285-s001.zip]

Archive with 1 entries (1 files):
- molecules-3782806-supplementary.pdf
